# Supplementary material for: Fluorometric Detection of SARS-CoV-2 Single-Nucleotide Variant L452R Using Ligation-Based Isothermal Gene Amplification
Source: Bioengineering (Basel). 2023 Sep 23;10(10):1116. doi: 10.3390/bioengineering10101116 (PMC10603929; doi:10.3390/bioengineering10101116)
Supplement: Supplementary file 1 [file bioengineering-10-01116-s001.zip]

Archive with 1 entries (1 files):
- bioengineering-2583706-supplementary.pdf
